# Supplementary material for: The antidiabetic drug metformin acts on the bone microenvironment to promote myeloma cell adhesion to preosteoblasts and increase myeloma tumour burden in vivo
Source: Transl Oncol. 2021 Dec 8;15(1):101301. doi: 10.1016/j.tranon.2021.101301 (PMC8665410; doi:10.1016/j.tranon.2021.101301)
Supplement: Supplementary file 1 [file mmc1.zip]

Archive with 2 entries (2 files):
- mmc1.pdf
- WB originals.pdf
